# Supplementary material for: Preparation of Barium-Hexaferrite/Gold Janus Nanoplatelets Using the Pickering Emulsion Method
Source: Nanomaterials (Basel). 2021 Oct 22;11(11):2797. doi: 10.3390/nano11112797 (PMC8621987; doi:10.3390/nano11112797)
Supplement: Supplementary file 1 [file nanomaterials-11-02797-s001.zip]

Archive with 1 entries (1 files):
- nanomaterials-1398948-supplementary.pdf
